# Supplementary material for: Effects of 12-week cadence retraining on impact peak, load rates and lower extremity biomechanics in running
Source: PeerJ. 2020 Aug 24;8:e9813. doi: 10.7717/peerj.9813 (PMC7450991; doi:10.7717/peerj.9813)
Supplement: Supplemental Information 1 [file peerj-08-9813-s001.xlsx]

## Sheet: Sheet1
group	participants	cadence (step/min)		step length (m)		impact peak (BW)		average loading rate (BW/s)		maximum loading rate (BW/s)		the times from initial contact to impact peak (ms)		vertical excursion of the center of gravity (m)		vertical velocity of center of gravity at initial contact (m/s)		foot angles (°)		peak ankle dorsiflexion angle during the stance phase (°)		peak knee flexion angle during the stance phase (°)		peak hip extension angle during the stance phase (°)		lower extremity stiffness (N/kg/°)
		pre-training	post-training	pre-training	post-training	pre-training	post-training	pre-training	post-training	pre-training	post-training	pre-training	post-training	pre-training	post-training	pre-training	post-training	pre-training	post-training	pre-training	post-training	pre-training	post-training	pre-training	post-training	pre-training	post-training
Cadence retraining group (CAD)	1	147.606	158.615	2.80778	2.6153	1.58211	1.43842	81.2818	61.7155	93.7866	71.2514	29.5	32	0.093294	0.079946	0.74778	0.638584	19.6919	13.723	30.2135	24.4689	-49.3209	-47.1199	-22.3091	-6.67154	21.989	26.3291
	2	154.845	163.273	2.48959	2.42547	1.86082	1.53577	94.2653	82.3925	113.987	98.7546	32	27	0.083524	0.080055	0.828543	0.802514	11.9345	8.08736	17.7997	17.9883	-35.6185	-34.6184	-19.669	-6.58134	27.0646	31.1568
	3	169.048	177.788	2.41068	2.48149	1.77191	1.68077	86.3203	69.471	97.7432	82.2579	32.5	32.3333	0.073178	0.06077	0.743619	0.684087	20.0849	14.5364	19.3611	23.0505	-42.5136	-46.4025	-13.2421	-13.9461	33.312	42.2588
	4	152.922	165.525	2.5956	2.33186	1.85773	1.641	90.4444	71.712	107.777	84.9851	32.5	32	0.07878	0.067884	0.823327	0.727453	27.1928	14.6196	23.7495	23.615	-41.8368	-35.96	-16.5697	-19.221	31.9935	39.232
	5	162.162	166.667	2.35781	2.51629	1.51139	1.48145	75.3182	73.8876	86.1195	90.1895	32	31	0.06844	0.065518	0.750768	0.635253	7.34717	8.66329	16.5564	16.5151	-39.7714	-37.2501	-12.7307	-12.4413	34.9983	34.9983
	6	156.869	165.525	2.61928	2.44873	2.11322	1.61217	110.027	73.2914	129.276	87.4711	29	34.5	0.071885	0.065628	0.524089	0.553611	18.7287	15.3255	22.3975	26.7238	-37.3535	-35.1064	-13.4139	-22.785	39.0083	40.199
	7	169.014	176.623	2.38026	2.2912	1.42603	1.51708	66.1813	69.7837	83.2403	82.6857	33.5	30	0.074033	0.068364	0.524089	0.553611	23.3163	14.6446	20.9	22.3736	-34.8707	-33.3091	-15.3202	-23.5892	35.1965	42.3768
	8	184.615	193.582	2.19103	2.10226	1.84003	1.58327	87.2391	71.5466	108.453	88.803	31	31.5	0.058705	0.055811	0.635355	0.561488	16.9463	13.5452	16.6161	16.7709	-29.7712	-27.5205	-15.005	-17.5952	41.4158	46.0698
	9	161.081	171.569	2.5702	2.32228	2.56082	2.42388	140.832	119.814	174.074	142.341	28.5	31.5	0.08513	0.078979	0.837076	0.773111	11.8449	15.3547	14.5188	19.0322	-34.0447	-33.2319	-13.1222	-7.58653	48.4459	47.3558
	10	157.895	164.384	2.44984	2.34922	2.00761	1.95758	96.2252	89.7928	117.412	111.451	33	34.5	0.081754	0.0699405	0.793236	0.724056	18.7794	13.1425	16.8953	16.0525	-39.1156	-36.4515	-10.0928	-14.7125	37.5044	42.4477
	11	159.003	171.464	2.60058	2.46552	1.80368	1.6643	84.9704	75.4263	97.515	91.4513	29	29.5	0.085562	0.0738905	0.681663	0.625068	23.6143	18.2871	23.3973	23.8613	-41.5322	-37.23	-14.0513	-9.66287	26.801	30.4724
	12	160.721	171.464	2.36079	2.27536	1.96586	1.54996	85.9487	68.9164	96.0071	81.3731	33	35	0.068411	0.065008	0.584097	0.540462	19.8014	14.9656	18.8335	15.5528	-37.4474	-33.837	-14.242	-21.5668	34.3005	40.3607
	mean	161.315	170.54	2.48612	2.38541	1.85843	1.6738	91.5878	77.3125	108.783	92.7512	31.2917	31.7361	0.0768913	0.0693162	0.706137	0.651608	18.2735	13.7412	20.1032	20.5004	-38.5997	-36.5031	-14.9807	-14.6966	34.3358	38.6048
	standard deviation	9.53529	9.15252	0.1626	0.13503	0.299492	0.270978	18.9104	15.1237	24.4737	18.4884	1.81482	2.28683	0.00955565	0.00767507	0.114956	0.0906618	5.59428	2.82274	4.32696	3.90815	5.00313	5.44643	3.27	6.2695	7.07683	6.50858
Control group (CON)	13	150	153.871	2.60052	2.66348	1.89239	1.96659	91.787	99.3595	107.652	114.168	28.5	27	0.0956425	0.092512	0.835365	0.894958	8.59415	9.89371	17.4308	19.7288	-41.6779	-44.1948	-7.7121	-6.52975	30.6163	35.2892
	14	164.384	164.384	2.54151	2.54605	1.36103	1.557	52.9482	69.1385	64.0072	82.645	36.5	32	0.0635015	0.07452	0.534473	0.585997	23.1401	28.9498	27.4813	25.6125	-40.418	-40.3543	-18.1023	-13.5282	38.1122	41.2821
	15	171.429	171.464	2.50027	2.25889	1.87964	1.90691	90.5928	95.0688	105.201	114.118	31	29	0.068823	0.063693	0.671888	0.658771	20.476	9.90545	18.9413	16.9875	-36.0173	-35.1851	-11.5966	-12.0761	44.7906	38.8372
	16	164.384	164.384	2.50793	2.59142	1.81885	2.40273	99.9845	152.512	118.728	170.933	28	24	0.082356	0.07607	0.720155	0.84607	11.5666	9.737	19.9196	17.1948	-42.3296	-42.2725	-14.6627	-8.69588	35.2473	37.2191
	17	171.464	172.671	2.37502	2.55032	1.99051	1.89944	102.188	95.8951	117.393	110.624	28.5	28.5	0.070677	0.068834	0.728145	0.664084	26.0234	26.2501	25.6855	23.4721	-36.9857	-36.4702	-18.5515	-11.6875	27.5645	27.4023
	18	157.895	158.947	2.5888	2.50693	2.03305	1.96277	116.35	101.768	135.404	115.849	23	27	0.081448	0.083953	0.662762	0.638797	27.616	18.0075	25.2592	20.2186	-40.1162	-36.1916	-17.1536	-22.0076	32.5347	41.192
	19	151.899	155.844	2.92161	2.75947	1.98003	1.97451	123.227	104.734	142.707	124.128	24	27	0.0760759	0.0874796	0.732874	0.760001	8.71947	11.4546	19.245	20.3783	-35.6444	-29.8838	-13.911	-17.5946	37.1617	39.624
	20	175.192	176.509	2.23333	2.38848	1.73376	1.76153	66.0926	63.2977	74.7771	79.188	38	38	0.0715305	0.077831	0.684628	0.698873	18.9129	17.1047	19.5579	22.3562	-33.3675	-34.2026	-17.217	-17.6513	34.5008	43.4894
	21	162.162	163.454	2.65495	2.45712	2.38178	1.95295	98.163	74.8672	113.527	88.0951	31	38	0.090354	0.083261	0.856827	0.688325	10.1593	9.22771	13.9777	9.64739	-36.9463	-32.675	-9.76569	-10.2606	55.1531	47.2703
	22	166.667	166.814	2.48	2.39378	2.02998	2.07118	105.089	100.628	122.029	115.495	28	28.6667	0.0675547	0.068733	0.722444	0.70504	17.3296	16.3994	19.6748	18.0233	-37.3026	-34.9558	-9.30866	-15.517	37.4326	40.3419
	23	166.667	169.048	2.54155	2.39017	1.66693	1.48859	76.14	60.2454	112.85	78.0716	34.5	33.5	0.073502	0.071261	0.601713	0.625252	17.5298	25.4244	21.4146	25.9135	-34.9766	-43.2432	-20.2577	-12.1466	44.132	29.1741
	24	169.014	169.048	2.47506	2.57672	1.77826	1.88086	87.1119	78.9319	104.315	95.7057	30.5	34.5	0.073656	0.07902	0.682437	0.680989	14.1757	21.233	18.9261	17.3402	-37.0751	-36.976	-14.4827	-9.5377	39.6485	39.205
	mean	164.263	165.536	2.53504	2.5069	1.87885	1.90209	92.4728	91.3705	109.883	107.418	30.125	30.5972	0.0762601	0.077264	0.702809	0.70393	17.0203	16.9656	20.6261	19.7394	-37.7381	-37.2171	-14.3935	-13.1027	38.0745	38.3606
	standard deviation	7.73461	6.82997	0.164119	0.13757	0.246846	0.234563	20.0361	25.0216	22.2136	25.8189	4.53334	4.55519	0.00953572	0.00849587	0.0881052	0.089749	6.5468	7.15648	3.80515	4.45818	2.78527	4.41904	4.05724	4.40615	7.35303	5.5915
